# Supplementary material for: Bisoprolol and Amlodipine Co-Administration with Glimepiride in a Diabetic Rat Model: A Statistical and Machine Learning Analysis
Source: Pharmaceuticals (Basel). 2026 Jul 10;19(7):1064. doi: 10.3390/ph19071064 (PMC13415167; doi:10.3390/ph19071064)
Supplement: Supplementary file 1 [file pharmaceuticals-19-01064-s001.zip]

Archive with 1 entries (1 files):
- pharmaceuticals-4392816-supplementary.pdf
